# Supplementary material for: Extrachromosomal circular DNAs in the differentiation of human bone marrow mesenchymal stem cells
Source: Stem Cell Res Ther. 2025 Jul 18;16:383. doi: 10.1186/s13287-025-04516-x (PMC12275313; doi:10.1186/s13287-025-04516-x)
Supplement: Supplementary file 7 — Additional file 7. [file 13287_2025_4516_MOESM7_ESM.xlsx]

## Sheet: List of siRNA sequences
	siRNA name	Sequence
PI4KA	PI4KA siRNA1 sense（5'-3'）	GGAGGCUGUUCUCAAAUCUTT
	PI4KA siRNA1 antisense（5'-3'）	AGAUUUGAGAACAGCCUCCTT
	PI4KA siRNA2 sense（5'-3'）	CUCCCUGGCAGUGAUUAAUTT
	PI4KA siRNA2 antisense（5'-3'）	AUUAAUCACUGCCAGGGAGTT
	PI4KA siRNA3 sense（5'-3'）	CCCUCGAUGUGCUGAUUAUTT
	PI4KA siRNA3 antisense（5'-3'）	AUAAUCAGCACAUCGAGGGTT
