# Supplementary material for: Extrachromosomal circular DNAs in the differentiation of human bone marrow mesenchymal stem cells
Source: Stem Cell Res Ther. 2025 Jul 18;16:383. doi: 10.1186/s13287-025-04516-x (PMC12275313; doi:10.1186/s13287-025-04516-x)
Supplement: Supplementary file 8 — Additional file 8. [file 13287_2025_4516_MOESM8_ESM.xlsx]

## Sheet: List of RT-qPCR primer sequence
RT-qPCR primer
GAPDH-F	GGAGCGAGATCCCTCCAAAAT
GAPDH-R	GGCTGTTGTCATACTTCTCATGG
ACAN-F	CCCCTGCTATTTCATCGACCC
ACAN-R	GACACACGGCTCCACTTGAT
SOX9-F	AGCGAACGCACATCAAGAC
SOX9-R	CTGTAGGCGATCTGTTGGGG
COL2A1-F	TGGACGCCATGAAGGTTTTCT
COL2A1-R	TGGGAGCCAGATTGTCATCTC
ALPL-F	GCTGTAAGGACATCGCCTACCA
ALPL-R	CCTGGCTTTCTCGTCACTCTCA
BSP-F	CACTGGAGCCAATGCAGAAGA
BSP-R	TGGTGGGGTTGTAGGTTCAAA
RUNX2-F	TGGTTACTGTCATGGCGGGTA
RUNX2-R	TCTCAGATCGTTGAACCTTGCTA
PPARG-F	GGGATCAGCTCCGTGGATCT
PPARG-R	TGCACTTTGGTACTCTTGAAGTT
LPL-F	ACAAGAGAGAACCAGACTCCAA
LPL-R	GCGGACACTGGGTAATGCT
CEBPA-F	TATAGACATCAGCGCCTACATC
CEBPA-R	TTCTTGTCCACCGACTTATGAC
MAK-F	AACCGATACACAACCATGAGAC
MAK-R	CCGGATTCATTACTCTTGCCC
HIVEP1-F	GAACTTCGGAATCCCTTAAAGGT
HIVEP1-R	AAGAACGGCGAAAGATGACTC
EDN1-F	AGAGTGTGTCTACTTCTGCCA
EDN1-R	CTTCCAAGTCCATACGGAACAA
PAK1IP1-F	GTCCTCTTTGGGTTCGCTGTA
PAK1IP1-R	CCAGTGACCACAAAACGACTAT
CD83-F	GAGAAACCTAAGTGGCAAGGTG
CD83-R	AGGACAATCTCCGCTCTGTAT
NEDD9-F	ATGGCAAGGGCCTTATATGACA
NEDD9-R	TTCTGCTCTATGACGGTCAGG
ADTRP-F	GTGCTGAAAAGAACCAAAGGGG
ADTRP-R	AGGACCTTGGGGTAAATGAGAT
MAGEL2-F	CCGCCCTACGGTTCTGATG
MAGEL2-R	GGAGTCGGAGGCTTACCCA
ZNF727-F	TATTGCTGGAGCACGACATAAAC
ZNF727-R	GATTGAGCACAACCCAAAAGC
NDN-F	ATGTCATCGGCAGCTACAAGA
NDN-R	GGCTGGTTAGCCTCAGGTG
NIPA2-F	ACTTCGCTGCGTATGCGTT
NIPA2-R	CCTCTTCCTTTGGAGCATGAAT
PRR24-F	GTATGCGCCTACTTCCTCTGC
PRR24-R	CCCAGATGAGACCGTAGTACA
KPTN-F	TCGCAGAGCAATGTGTACGG
KPTN-R	GCCGAGCACCTTGCCTTTA
CYTH2-F	GAGGACGGCGTCTATGAACC
CYTH2-R	ACCTCGCTCATGGCTTCAC
EMP3-F	CCTGAATCTCTGGTACGACTGC
EMP3-R	GCCATTCTCGCTGACATTACTG
SHD-F	TACGGGACTACCTGAGCTTT
SHD-R	CTCTCCGCGTCCTCATAGG
C19orf70-F	TCAGCCAGTACGTGTGTCAG
C19orf70-R	GCCTGCATTCCAGGAGTCAC
FEM1A-F	CCTATTACATCCGTTACAGGGGT
FEM1A-R	AGGGCGTACTTCCACAAGC
DUS3L-F	GCGCCCATTAAGCGTCAATAC
DUS3L-R	GTTTCCCGGCAAGTCTTCTCC
OCN-F	CGCTACCTGTATCAATGGCTGG
OCN-R	CTCCTGAAAGCCGATGTGGTCA
PI4KA-F	CAGCTCTGACCAAGTGGAGAT
PI4KA-R	GCGGATGGTTGCATTTGGAA
